# Supplementary material for: Hepatocyte GPCR signaling regulates IRF3 to control hepatic stellate cell transdifferentiation
Source: Cell Commun Signal. 2024 Jan 17;22:48. doi: 10.1186/s12964-023-01416-6 (PMC10795343; doi:10.1186/s12964-023-01416-6)
Supplement: Supplementary file 2 — Additional file 1. [file 12964_2023_1416_MOESM1_ESM.xlsx]

## Sheet: qPCR primer
Gene name	Forward primer (5` to 3`)	Reverse primer (5` to 3`)
Human
ISG15	CTCTGAGCATCCTGGTGAGGAA	AAGGTCAGCCAGAACAGGTCGT
IRF3	TCTGCCCTCAACCGCAAAGAAG	TACTGCCTCCACCATTGGTGTC
PCK1	GCAAGACGGTTATCGTCACCC	GGCATTGAACGCTTTCTCAAAAT
GAPDH	GTCTCCTCTGACTTCAACAGCG	ACCACCCTGTTGCTGTAGCCAA
Mouse
Acta2	TGCTGACAGAGGCACCACTGAA	CAGTTGTACGTCCAGAGGCATAG
Col1a1	GGTCTTGGTGGTTTTGTATTCG	AACAGTCGCTTCACCTACAGC
Vimentin	CGGAAAGTGGAATCCTTGCAGG	AGCAGTGAGGTCAGGCTTGGAA
Il-33	CTACTGCATGAGACTCCGTTCTG	AGAATCCCGTGGATAGGCAGAG
Pck1	GGCGATGACATTGCCTGGATGA	TGTCTTCACTGAGGTGCCAGGA
G6pc1	AGGTCGTGGCTGGAGTCTTGTC	GTAGCAGGTAGAATCCAAGCGC
Gapdh	GCCTGGAGAAACCTGCCAAGTATG	GAGTGGGAGTTGCTGTTGAAGTCG
